# Supplementary material for: Clinical and Dietary Determinants of Muscle Mass in Patients with Type 2 Diabetes: Data from the Diabetes and Lifestyle Cohort Twente
Source: J Clin Med. 2021 Nov 10;10(22):5227. doi: 10.3390/jcm10225227 (PMC8623198; doi:10.3390/jcm10225227)
Supplement: Supplementary file 1 [file jcm-10-05227-s001.zip]

Archive with 1 entries (1 files):
- jcm-1416659-SI.pdf
